# Supplementary material for: Red root rot alters root-zone microbial communities and enzyme activities in Hevea brasiliensis
Source: Front Microbiol. 2026 Apr 2;17:1726470. doi: 10.3389/fmicb.2026.1726470 (PMC13083054; doi:10.3389/fmicb.2026.1726470)
Supplement: Supplementary file 1 [file Table_1.xlsx]

## Sheet: Table S1.1
Table S1.1 Pearson correlation coefficients between soil nutrients and bacterial communities
	Genera	pH~cor	pH~p_value	Water-content~cor	Water-content~p_value	TN~cor	TN~p_value	NO3-N~cor	NO3-N~p_value	NH4-N~cor	NH4-N~p_value	AP~cor	AP~p_value	AK~cor	AK~p_value	Organic-matter~cor	Organic-matter~p_value
1	Gp2	-0.75	0.0886758	-0.457077	0.362131	-0.716405	0.109235	0.60639	0.201902	0.840115	0.0363012	-0.693113	0.126818	0.0112668	0.9831	-0.692018	0.127673
2	Gp1	0.02	0.966951	-0.200418	0.703398	-0.0879646	0.868393	0.123895	0.815108	-0.0457646	0.931401	-0.139657	0.791876	-0.0717765	0.89252	0.000486403	0.99927
3	Gp3	0.06	0.913179	0.126583	0.81114	0.0313629	0.952971	0.403003	0.428222	-0.0927927	0.86121	0.0600155	0.910085	0.345645	0.50218	0.120276	0.820456
4	Subdivision3_genera_incertae_sedis	0.55	0.261908	0.53509	0.273968	0.578578	0.228973	-0.281979	0.588242	-0.725261	0.102853	0.672265	0.143515	-0.0113869	0.98292	0.361116	0.481871
5	Burkholderia	-0.7	0.119717	-0.67116	0.144424	-0.777371	0.0688286	0.588039	0.219611	0.741616	0.0915186	-0.797017	0.0576213	-0.241715	0.644489	-0.74353	0.0902307
6	Citrobacter	-0.07	0.887797	-0.34803	0.499033	-0.138426	0.793687	-0.0668551	0.899867	0.171229	0.745666	-0.276869	0.595308	-0.0787426	0.88213	0.197921	0.706996
7	Ktedonobacter	0.21	0.692038	-0.0362613	0.945632	0.235226	0.653668	0.0323162	0.951543	-0.33496	0.516351	0.181488	0.730757	-0.153745	0.7712	0.671256	0.144344
8	Rhizomicrobium	0.95	0.00416953	0.758598	0.0803787	0.917877	0.00983929	-0.794745	0.0588706	-0.86376	0.0265774	0.860785	0.027722	0.534014	0.275121	0.878517	0.0212409
9	Gemmatimonas	0.97	0.00105745	0.844267	0.0344905	0.970631	0.00128113	-0.924963	0.00823467	-0.888274	0.0180266	0.937486	0.00573983	0.500926	0.311459	0.81691	0.0472141
10	Gp13	0.36	0.482458	0.0402731	0.939623	0.306661	0.554427	-0.476253	0.339631	-0.387693	0.447597	0.235746	0.652932	-0.217298	0.679184	0.353188	0.492247
11	Spartobacteria_genera_incertae_sedis	-0.06	0.911965	0.0549226	0.917699	-0.0118229	0.982266	0.206277	0.694973	-0.16096	0.760645	0.116989	0.825317	-0.338736	0.51133	-0.224273	0.66923
12	Gemmata	-0.44	0.378186	-0.185343	0.725168	-0.352557	0.493075	0.105546	0.84227	0.528237	0.281342	-0.325235	0.529349	-0.0727072	0.891131	-0.407874	0.422116
13	Aciditerrimonas	-0.95	0.00348984	-0.792088	0.0603471	-0.965266	0.00178872	0.876202	0.0220402	0.891477	0.0170269	-0.922219	0.00883951	-0.443743	0.378074	-0.922609	0.00875234
14	Phenylobacterium	-0.97	0.00177125	-0.880007	0.0207336	-0.976554	0.00081813	0.736678	0.0948788	0.928474	0.00749099	-0.968201	0.00150064	-0.559755	0.24806	-0.878498	0.0212474
15	WPS-2_genera_incertae_sedis	-0.27	0.607905	-0.575044	0.23251	-0.339927	0.509749	0.486832	0.327443	0.0851537	0.872578	-0.387064	0.448399	-0.519039	0.291357	0.0224541	0.966325
16	Stella	-0.85	0.03322	-0.856216	0.0295245	-0.896374	0.0155512	0.811384	0.0500089	0.748439	0.0869646	-0.888508	0.0179528	-0.564632	0.243057	-0.757747	0.0809212
17	Aquisphaera	-0.42	0.412926	-0.165691	0.753738	-0.337259	0.513293	-0.0217352	0.967402	0.556811	0.2511	-0.328798	0.524576	-0.0185599	0.972163	-0.437555	0.385553
18	Labilithrix	0.4	0.433149	0.351267	0.494771	0.341759	0.507319	0.105369	0.842532	-0.545396	0.263021	0.409216	0.420439	0.17048	0.746757	0.209071	0.690963
19	Bradyrhizobium	0.8	0.0538752	0.699027	0.122245	0.79985	0.0560812	-0.740921	0.091988	-0.640348	0.170764	0.724719	0.103239	0.649598	0.162661	0.82399	0.0437427

## Sheet: Table S1.2
Table S1.2 Pearson correlation coefficients between soil nutrients and fungal communities
	Genera	pH~cor	Water-content~cor	TN~cor	NO3-N~cor	NH4-N~cor	AP~cor	AK~cor	Organic-matter~cor
1	Termitomyces	‘-0.99**	‘-0.9*	-0.99**	0.91*	0.88*	’-0.96**	-0.6	’-0.81*
2	Mortierella	-0.66	-0.72	-0.68	0.24	0.78	-0.77	-0.35	-0.47
3	Archaeorhizomyces	0.95**	0.96**	0.95**	’-0.86*	-0.79	0.93**	0.78	0.69
4	Saitozyma	0.56	0.46	0.48	-0.45	-0.37	0.4	0.65	0.41
5	Trichoderma	-0.12	-0.5	-0.1	0.23	-0.16	-0.15	-0.8	0.38
6	unclassified_Sordariomycetes	-0.43	-0.55	-0.42	0.33	0.2	-0.38	‘-0.83*	-0.36
7	Hygrocybe	0.88*	0.63	0.89*	-0.72	’-0.9*	0.84*	0.27	0.99
8	unclassified_Trechisporales	-0.55	-0.64	-0.58	0.65	0.31	-0.53	-0.74	-0.51
9	Peniophora	0.75	0.94**	0.75	-0.68	-0.58	0.8	0.79	0.28
10	unclassified_Archaeorhizomycetes	0.98**	0.84*	0.99**	-0.81	‘-0.96**	0.97**	0.44	0.9*
11	Ganoderma	0.89*	0.99**	0.89*	-0.8	-0.76	0.92**	0.75	0.52
12	unclassified_Basidiomycota	0.68	0.58	0.75	-0.67	-0.71	0.75	0.13	0.78
13	unclassified_Hypocreales	-0.23	-0.52	-0.23	0.23	-0.05	-0.23	’-0.89*	0.01
14	unclassified_Xylariales	-0.32	-0.38	-0.37	-0.1	0.54	-0.48	0.01*	-0.3
15	unclassified_Nectriaceae	’-0.87*	-0.81*	-0.87*	0.9*	0.67	-0.81	-0.71	-0.75
16	unclassified_Venturiales	-0.51	-0.52	-0.44	0.25	0.34	-0.4	-0.78	-0.36
17	Cladophialophora	0.73	0.54	0.77	‘-0.85*	-0.65	0.69	0.24	0.85*
18	unclassified_Glomeromycota	-0.58	-0.68	-0.57	0.31	0.43	-0.56	‘-0.83*	-0.48

## Sheet: Table S2.1
		Table S2.1 Pearson correlation coefficients between soil enzyme activities and bacterial communities
	Genera	Urease~cor	Urease~p_value	Catalase~cor	Catalase~p_value	Sucrase~cor	Sucrase~p_value	Acid-phosphatase~cor	Acid-phosphatase~p_value	Polyphenol-oxidase~cor	Polyphenol-oxidase~p_value
1	Gp2	0.844056	0.0345815	-0.777523	0.0687382	-0.662959	0.151251	0.602416	0.205686	0.119617	0.82143
2	Gp1	0.120564	0.82003	0.0628241	0.905888	-0.0170484	0.97443	-0.198291	0.706462	0.345502	0.502369
3	Gp3	0.44759	0.373449	0.0160482	0.97593	0.173182	0.742824	-0.0275132	0.958741	-0.449905	0.370676
4	Subdivision3_genera_incertae_sedis	-0.635799	0.174809	0.736033	0.0953212	0.62342	0.186017	-0.0342804	0.948599	-0.736753	0.0948271
5	Burkholderia	0.726736	0.101807	-0.615262	0.19356	-0.682941	0.134853	0.465358	0.352351	0.527682	0.281943
6	Citrobacter	0.103697	0.845012	-0.304162	0.557826	-0.246095	0.63831	-0.457893	0.361162	0.721375	0.105633
7	Ktedonobacter	-0.174061	0.741546	-0.0275259	0.958722	0.116755	0.825663	-0.381381	0.455664	-0.325099	0.529531
8	Rhizomicrobium	-0.708333	0.115199	0.818679	0.0463355	0.871285	0.023785	-0.948942	0.00384379	0.0157199	0.976422
9	Gemmatimonas	-0.867591	0.0251375	0.899908	0.0145261	0.906786	0.0126283	-0.858957	0.0284368	-0.0269592	0.959571
10	Gp13	-0.597645	0.210266	0.366763	0.474523	0.214809	0.682742	-0.464187	0.353728	0.403788	0.427235
11	Spartobacteria_genera_incertae_sedis	-0.184112	0.726952	0.219896	0.675472	0.0657361	0.901538	0.569051	0.238558	-0.703722	0.118667
12	Gemmata	0.232064	0.658153	-0.485016	0.329524	-0.423977	0.40214	0.435746	0.38775	0.0468895	0.929717
13	Aciditerrimonas	0.857805	0.0288916	-0.814011	0.0486708	-0.866145	0.0256766	0.886416	0.0186194	0.106334	0.8411
14	Phenylobacterium	0.726595	0.101907	-0.874153	0.0227595	-0.948945	0.00384344	0.792325	0.0602152	0.335934	0.515055
15	WPS-2_genera_incertae_sedis	0.229215	0.662198	-0.27761	0.594282	-0.331442	0.521042	0.0501934	0.924773	0.0641096	0.903967
16	Stella	0.718267	0.107879	-0.72424	0.10358	-0.819352	0.0460028	0.696633	0.124088	0.234009	0.655393
17	Aquisphaera	0.187587	0.72192	-0.460891	0.357615	-0.419946	0.407111	0.352078	0.493705	0.262322	0.615543
18	Labilithrix	-0.099258	0.851602	0.580088	0.227468	0.518699	0.291729	-0.0708341	0.893927	-0.561936	0.245817
19	Bradyrhizobium	-0.503197	0.308911	0.568005	0.239621	0.721337	0.10566	-0.937423	0.00575123	0.113225	0.830889

## Sheet: Table S2.2
Table S2.2 Pearson correlation coefficients between soil enzyme activities and fungal communities
	Genera	Urease~cor	Catalase~cor	Sucrase~cor	Acid-phosphatase~cor	Polyphenol-oxidase~cor
1	Termitomyces	0.81	’-0.91*	‘-0.94**	0.86*	0.07
2	Mortierella	0.43	-0.78	-0.79	0.2	0.82*
3	Archaeorhizomyces	-0.65	0.89*	0.95**	’-0.82*	-0.04
4	Saitozyma	-0.12	0.45	0.52	-0.76	0.41
5	Trichoderma	-0.26	-0.2	-0.25	-0.01	-0.23
6	unclassified_Sordariomycetes	-0.1	-0.23	-0.45	0.57	-0.1
7	Hygrocybe	‘-0.82*	0.72	0.78	‘-0.87*	-0.18
8	unclassified_Trechisporales	0.27	-0.32	-0.51	0.68	-0.18
9	Peniophora	-0.45	0.83*	0.84*	-0.42	-0.15
10	unclassified_Archaeorhizomycetes	’-0.86*	0.9*	0.93**	-0.8	-0.28
11	Ganoderma	-0.62	0.92**	0.94**	-0.61	-0.17
12	unclassified_Basidiomycota	-0.81	0.55	0.6	-0.53	-0.37
13	unclassified_Hypocreales	-0.28	-0.12	-0.32	0.27	-0.14
14	unclassified_Xylariales	0.27	-0.45	-0.45	-0.15	0.99**
15	unclassified_Nectriaceae	0.62	-0.69	-0.8	0.93**	-0.19
16	unclassified_Venturiales	-0.09	-0.41	-0.55	0.61	-0.11
17	Cladophialophora	‘-0.82*	0.51	0.58	’-0.81*	0.09
18	unclassified_Glomeromycota	0.01	-0.45	-0.64	0.57	0.18
